# Supplementary material for: The Pseudomonas aeruginosa RpoH (σ32) Regulon and Its Role in Essential Cellular Functions, Starvation Survival, and Antibiotic Tolerance
Source: Int J Mol Sci. 2023 Jan 12;24(2):1513. doi: 10.3390/ijms24021513 (PMC9866376; doi:10.3390/ijms24021513)
Supplement: Supplementary file 1 [file ijms-24-01513-s001.zip]

Archive with 1 entries (1 files):
- ijms-2055647-supplementary.pdf
